# Supplementary material for: Metagenomic sequencing combined with flow cytometry facilitated a novel microbial risk assessment framework for bacterial pathogens in municipal wastewater without cultivation
Source: Imeta. 2023 Jan 5;2(1):e77. doi: 10.1002/imt2.77 (PMC10989823; doi:10.1002/imt2.77)
Supplement: Supplementary file 1 — Supporting information. [file IMT2-2-e77-s002.xlsx]

## Sheet: Table S1
Table S1 The bacterial abundance and recovery of MAGs in three mock communities
Sample	Species	Strain name	Final abundance (individual /ml)	Expected relative abundance(%)	MAG	Genome size	N50	Completeness	Contamination	Quality
H1	Enterococcus faecalis	BY1	8600000	0.86	+	2950290	61464.4	99.6255	0.374532	97.7528
	Bacillus cereus	YK	1400000	0.14	+	4116067	187094	99.8141	0.542131	97.1035
H2	Salmonella enterica	SMSJ2	800000000	0.347826	+	4858834	167546	99.7059	0.122549	99.0931
	Vibrio cholerae	BY14	326000000	0.141739	+	4225822	81265.8	99.9792	0.727191	96.3432
	Klebsiella quasipneumoniae	HB180	177000000	0.0769565	+	5074540	105720	98.8259	0.312275	97.2646
	Yersinia pseudotuberculosis	DY35	345000000	0.15	+	4648835	52827.7	99.8712	0.184751	98.9474
	Klebsiella pneumoniae	HB160	144000000	0.0626087	+	2462940	2316.97	75.6061	1.87038	66.2542
	Bacillus cereus	YK	302000000	0.131304	+	2673064	4470.01	54.0366	0.48687	51.6022
	Acinetobacter haemolyticus	DY180	72800000	0.0316522	+	3129864	27454.9	99.8935	0.176125	99.0128
	Enterococcus faecalis	BY1	134000000	0.0582609	+	2687481	95981.5	99.6255	0.374532	97.7528
H4	Acinetobacter johnsonii	DY78	233100000	0.182109	+	2988023	51517.6	98.399	0	98.399
	Photobacterium ganghwense	DB-1	170000000	0.132812	+	5539588	47346.9	95.3352	6.18546	64.4079
	Acinetobacter pittii	DY84	131000000	0.102344	+	3933720	163905	98.6644	1.23288	92.5
	Acinetobacter junii	DY88	111000000	0.0867187	+	3221779	28261.2	99.5748	1.09589	94.0953
	Aeromonas bestiarum	R45_4	76000000	0.059375	+	4671173	108632	99.6732	0	99.6732
	Aeromonas caviae	R45_3	56000000	0.04375	+	4461999	20562.2	91.7559	2.77778	77.867
	Vibrio owensii	7-21	44000000	0.034375	+	5834287	34935.9	95.6047	1.20222	89.5936
	Bacillus cellulasensis	B3A	58000000	0.0453125	-	3062605	300286	89.54	3.52	89.635
	Pseudomonas aestusnigri	PA60	20000000	0.015625	+	3480556	24684.8	96.634	0.869253	92.2877
	Salmonella enterica	SMSJ2	14400000	0.01125	+	4840688	9960.26	64.8119	0.862069	60.5016
	Bacillus stratosphericus	GZ	7.1162e+07	0.0555953	+	3593980	17792	99.5473	0.557202	96.7613
	Shewanella algae	KcTc 23171	29789186	0.0232728	+	4140866	3944.98	53.4483	6.89655	18.9655
	Escherichia coli	BY68-3	9600000	0.0075	+	4148181	2888.71	55.3292	6.89655	20.8464
	Bacillus cereus	YK	10200000	0.00796875	+	5113881	3002.87	85.6812	3.90745	66.1439
	Sphingobacterium multivorum	DY303	7100000	0.00554687	+	3929995	178636	71.9048	0	71.9048
	Bacillus altitudinis	C1A	95200000	0.074375	+	5482114	88421.2	99.0741	0.459853	96.7748
	Shewanella chilikensis	KCTC22540	28200000	0.0220312	+	4362012	3219.2	94.1826	2.90156	79.6748
	Vibrio cholerae	BY14	3000000	0.00234375	+	4543387	5595.3	73.2759	5.17241	47.4138
	Shewanella xiamenensis	CMCC 00763	29000000	0.0226562	+	2462940	2316.97	75.6061	1.87038	66.2542
	Klebsiella pneumoniae	HB160	47000000	0.0367188	+	1009099	10966	475	59	68.0476
	Proteus vulgaris	YK61	17000000	0.0132812	+	4332045	114001	100	1.08108	94.5946
	Vibrio diabolicus	B21A	1200000	0.0009375	+	-	-	-	-	-
	Klebsiella quasipneumoniae	HB180	4500000	0.00351563	+	5074540	105720	98.8259	0.312275	97.2646
	Vibrio antiquarius	VA12	1600000	0.00125	-	-	-	-	-	-
	Acinetobacter calcoaceticus	AC12	2300000	0.00179688	+	2947922	24163.3	97.0907	0.754717	93.3171
	Yersinia pseudotuberculosis	DY35	1650000	0.00128906	-	-	-	-	-	-
	Aeromonas media	DY69	1510000	0.00117969	-	-	-	-	-	-
	Enterobacter roggenkampii	EC21	1300000	0.00101563	+	4031066	8226.67	76.7649	4.69223	53.3037
	Citrobacter freundii	CF16	760000	0.00059375	+	5144081	1119578	99.6	0.02	96.7
	Enterococcus faecalis	BY1	144000	0.0001125	+	2687481	95981.5	99.6255	0.374532	97.7528
	Acinetobacter haemolyticus	DY180	12000	9.375e-06	+	3129864	27454.9	99.8935	0.176125	99.0128
	Leclercia adecarboxylata	DY202	10000	7.8125e-06	+	2213974	85152.8	53.869	0.0793651	53.4722

## Sheet: Table S2
Table S2 General information of metagenomic sequence data
Sample ID	Sampling time	Number of Reads	GC(%)	Q20(%)	Contig Num.	Total Len.(bp)	Largest Len.(bp)	N50(bp)
Mock sample
H1	NA	2458582	45.39	97.37	736	8233402	693515	263525
H2	NA	22147631	46.11	98.33	9211	41711229	825056	53589
H4	NA	23565166	49.4	98.36	58527	130909707	738944	10000
Dandong city
D5-5	2021-05-05	40633944	46.83	98.31	552317	618410327	157496	1192
D5-20	2021-05-20	30576947	51.57	98.13	400271	359711053	50454	868
D6-5	2021-06-05	33328444	46.77	97.92	355286	410834343	171797	1238
D6-20	2021-06-20	35568145	42.55	98.08	402220	525102836	232263	1547
D7-5	2021-07-05	32689037	50.75	97.96	448401	505491718	136108	1216
D7-20	2021-07-20	33193427	54.81	98.1	936450	597386008	175303	633
D8-5	2021-08-05	35497724	55.47	98.18	874771	553710976	729779	623
D8-20	2021-08-20	28999087	48.47	98.05	528437	380490214	486958	768
D9-5	2021-09-05	27928398	41.33	97.59	248194	205313203	217988	1034

## Sheet: Table S3
Table S3 Bacterial species used for the evaluation of DNA extraction efficiency
Family	Genus	Species	Strain name	Gram staining	Culture media/condition
f__Alteromonadaceae	g__Glaciecola	Glaciecola lipolytica	E3T	G-	2216E/30°C
f__Acidimicrobiaceae	g__Acidimicrobium	Acidimicrobium ferrooxidans	DY75	G-	Acidimicrobium medium/30°C
f__Actinomycetaceae	g__Actinomyces	Actinomyces polynesiensis	DY203	G+	BHI/2 media/30°C
f__Aeromonadaceae	g__Aeromonas	Aeromonas media	DY69	G-	2216E/30°C
f__Aeromonadaceae	g__Aeromonas	Aeromonas hydrophila	DY128	G-	2216E/30°C
f__Aeromonadaceae	g__Aeromonas	Aeromonas veronii	DY137	G-	2216E/30°C
f__Aeromonadaceae	g__Aeromonas	Aeromonas caviae	R45_3	G-	2216E/30°C
f__Aeromonadaceae	g__Aeromonas	Aeromonas bestiarum	R45_4	G-	2216E/30°C
f__Alcaligenaceae	g__Bordetella	Brucella abortus	DY115	G-	Brucella Broth/37°C
f__Alcaligenaceae	g__Achromobacter	Achromobacter mucicolens	DY235	G-	2216E/30°C
f__Alcanivoracaceae	g__Alcanivorax	Alcanivorax jadensis	DY113	G-	2216E/30°C
f__Alteromonadaceae	g__Bowmanella	Bowmanella pacifica	2216-1	G-	2216E/30°C
f__Alteromonadaceae	g__Alteromonas	Alteromonas facilis	DY83	G-	2216E/30°C
f__Azonexaceae	g__Dechloromonas	Dechloromonas denitrificans	DY67	G+	2216E/30°C
f__Bacillaceae	g__Bacillus	Bacillus cellulasensis	B3A	G+	Tryptic Soy Broth/30°C
f__Bacillaceae	g__Bacillus	Bacillus stratosphericus	GZ	G+	Tryptic Soy Broth/30°C
f__Bacillaceae	Psychrobacillus	Psychrobacillus soli	C4A	G+	Tryptic Soy Broth/30°C
f__Bacillaceae	g__Bacillus	Bacillus altitudinis	C1A	G+	Tryptic Soy Broth/30°C
f__Bacillaceae	g__Bacillus	Bacillus cereus	YK	G+	Tryptic Soy Broth/30°C
f__Bacillaceae	g__Lysinibacillus	Lysinibacillus boronitolerans	n-3	G+	Tryptic Soy Broth/30°C
f__Bacteroides	Bacteroides	Bacteroides ovatus	ATCC8483	G-	2216E/30°C
f__Bifidobacteriaceae	g__Bifidobacterium	Bifidobacterium breve	DY204	G+	2216E/30°C
f__Bradymonadaceae	g__Bradymonas	Bradymonas sediminis	DY80	G-	2216E/30°C
f__Burkholderiaceae	g__Limnohabitans	Limnohabitans planktonicus	DY63	G-	2216E/30°C
f__Campylobacteraceae	g__Campylobacter	Campylobacter concisus	DY56	G-	Bolton broth/37°C
f__Campylobacteraceae	g__Campylobacter	Campylobacter jejuni	DY76	G-	Bolton broth/37°C
f__Campylobacteraceae	g__Arcobacter	Arcobacter suis	DY82	G-	2216E/30°C
f__Candidatus_Nanopelagicaceae	g__Candidatus_Planktophila	Candidatus Planktophila lacus	DY205	G+	2216E/30°C
f__Caulobacteraceae	g__Brevundimonas	Brevundimonas vesicularis	ATCC 11426	G-	2216E/30°C
f__Cellulomonadaceae	g__Cellulomonas	Cellulomonas timonensis	DY215	G+	2216E/30°C
f__Chitinophagaceae	g__Sediminibacterium	Sediminibacterium salmoneum	DY68	G-	2216E/30°C
f__Chromatiaceae	g__Rheinheimera	Rheinheimera sp. W-130-25	R60_15	G-	2216E/30°C
f__Clostridiaceae	g__Clostridium	Clostridium perfringens	CICC 22949	G+	Fluid Thioglycollate Medium/37°C
f__Colwelliaceae	g__Colwellia	Colwellia chukchiensis	DY150	G-	2216E/30°C
f__Corynebacteriaceae	g__Corynebacterium	Corynebacterium diphtheriae	ATCC 13812	G+	Tryptic Soy Broth/30°C
f__Deinococcaceae	g__Deinococcus	Deinococcus aquaticus	s3	G+	2216E/30°C
f__Ectothiorhodospiraceae	g__Nitrococcus	Nitrococcus mobilis	DY151	G-	autotrophic medium/30°C
f__Enterobacteriaceae	g__Escherichia	Escherichia coli	BY68-3	G-	Tryptic Soy Broth/37°C
f__Enterobacteriaceae	g__Salmonella	Salmonella enterica	SMSJ2	G-	Tryptic Soy Broth/37°C
f__Enterobacteriaceae	g__Klebsiella	Klebsiella pneumoniae	HB160	G-	Tryptic Soy Broth/37°C
f__Enterobacteriaceae	g__Citrobacter	Citrobter freumdii	CF35	G-	Tryptic Soy Broth/37°C
f__Enterobacteriaceae	g__Serratia	Serratia marcescens	DY17	G-	Tryptic Soy Broth/37°C
f__Enterobacteriaceae	g__Enterobacter	Enterobacter kobei	C41A	G-	Tryptic Soy Broth/37°C
f__Enterobacteriaceae	g__Enterobacter	Shigella sonnei	DY69	G-	Tryptic Soy Broth/37°C
f__Enterobacteriaceae	g__Enterobacter	Enterobacter hormaechei	GZ10	G-	Tryptic Soy Broth/37°C
f__Enterobacteriaceae	g__Klebsiella	Klebsiella quasipneumoniae	HB180	G-	Tryptic Soy Broth/37°C
f__Enterobacteriaceae	g__Enterobacter	Enterobacter ludwigii	C31A	G-	Tryptic Soy Broth/37°C
f__Enterobacteriaceae	g__Klebsiella	Klebsiella oxytoca	DY324	G-	Tryptic Soy Broth/37°C
f__Enterobacteriaceae	g__Enterobacter	Enterobacter cloacae	XB1	G-	Tryptic Soy Broth/37°C
f__Enterococcaceae	g__Enterococcus	Enterococcus faecalis	BY1	G-	Enterococcus broth/37°C
f__Enterococcaceae	g__Enterococcus	Enterococcus faecium	BY2	G-	Enterococcus broth/37°C
f__Erwiniaceae	g__Erwinia	Erwinia tasmaniensis	DY152	G-	2216E/30°C
f__Erythrobacteraceae	g__Erythrobacter	Erythrobacter vulgaris	DY307	G-	2216E/30°C
f__Flavobacteriaceae	g__Flavobacterium	Flavobacterium fluvii	DY238	G-	2216E/30°C
f__Flavobacteriaceae	g__Winogradskyella	Winogradskyella jejuensis	JY6	G-	2216E/30°C
f__Frankiaceae	g__Frankia	Frankia asymbiotica	DY214	G+	2216E/30°C
f__Gordoniaceae	g__Gordonia	Gordonia rhizosphera	DY236	G+	2216E/30°C
f__Hafniaceae	g__Edwardsiella	Edwardsiella tarda	DY135	G-	2216E/30°C
f__Halomonadaceae	g__Cobetia	Cobetia marina	PA15_15	G-	2216E/30°C
f__Halomonadaceae	g__Halomonas	Halomonas aquamarina	DY114	G-	2216E/30°C
f__Ilumatobacteraceae	Leclercia	Leclercia adecarboxylata	DY202	G-	2216E/30°C
f__Lactobacillaceae;	g__Lactobacillus;	Lactobacillus johnsonii	DY70	G+	MRS Broth/37°C
f__Legionellaceae	g__Legionella	Legionella pneumophila	DY328	G-	BCYE Medium/37°C
f__Leptospiraceae	g__Leptospira	Leptospira wolffii	DY302	G-	Korthof Medium/37°C
f__Lewinellaceae	g__Lewinella	Lewinella cohaerens	ATCC 19593	G-	2216E/30°C
f__Listeriaceae	g__Listeria	Listeria monocytogenes	ATCC19111	G+	ITC Broth/37°C
f__Methylococcaceae	g__Methylobacter	Methylobacter luteus	DY111	G-	2216E/30°C
f__Microbacteriaceae	g__Microbacterium	Microbacterium maritypicum	RA30_15	G+	2216E/30°C
f__Microbacteriaceae	g__Microbacterium	Microbacterium proteolyticum	s2	G+	2216E/30°C
f__Micrococcaceae	g__Glutamicibacter	Glutamicibacter nicotianae	RA15_11	G+	2216E/30°C
f__Moraxellaceae	g__Acinetobacter	Acinetobacter johnsonii	DY78	G-	2216E/30°C
f__Moraxellaceae	g__Acinetobacter	Acinetobacter pitti	DY84	G-	2216E/30°C
f__Moraxellaceae	g__Acinetobacter	Acinetobacter junii	DY88	G-	2216E/30°C
f__Moraxellaceae	g__Acinetobacter	Acinetobacter haemolyticus	DY180	G-	2216E/30°C
f__Moraxellaceae	g__Acinetobacter	Acinetobacter baumannii	DY11	G-	2216E/30°C
f__Moraxellaceae	g__Psychrobacter	Psychrobacter pasteurii	DY91	G-	2216E/30°C
f__Morganellaceae	g__Morganella	Morganella morganii	P60_3	G-	2216E/30°C
f__Morganellaceae	g__Providencia	Providencia rettgeri	YK3	G-	2216E/30°C
f__Morganellaceae	g__Proteus	Proteus vulgaris	YK61	G-	2216E/30°C
f__Mycobacteriaceae	g__Mycobacterium	Mycobacterium bovis	DY132	G+	Middle Brook 7H10 Broth/30°C
f__Mycobacteriaceae	g__Mycobacterium	Mycobacterium tuberculosis	DY233	G+	Middle Brook 7H10 Broth/30°C
f__Morganellaceae	g__Proteus	Proteus hauseri	DY94	G-	2216E/30°C
f__Neisseriaceae	g__Neisseria	Neisseria meningitidis	ATCC 35561	G-	Double anti-chocolate agar/37°C
f__Neisseriaceae	g__Neisseria	Neisseria gonorrhoeae	ATCC 49981	G-	Double anti-chocolate agar/37°C
f__Nitrosomonadaceae	g__Nitrosomonas	Nitrosomonas ureae	DY66	G-	autotrophic medium/30°C
f__Nocardiaceae	g__Nocardia	Nocardia abscessus	DY211	G+	2216E/30°C
f__Nocardiaceae	g__Rhodococcus	Rhodococcus ruber	DY212	G+	2216E/30°C
f__Oceanospirillaceae	g__Marinobacterium	Marinobacterium georgiense	2216-3	G-	2216E/30°C
f__Oceanospirillaceae	g__Marinomonas	Marinomonas mediterranea	DY115	G-	2216E/30°C
f__Pasteurellaceae	g__Rodentibacter	Rodentibacter rarus	DY90	G-	2216E/30°C
f__Pasteurellaceae	g__Haemophilus	Haemophilus influenzae	CMCC58534	G-	Double anti-chocolate agar/37°C
f__Pelagibacteraceae;	g__Pelagibacter;	Pelagibacter ubique	DY74	G-	2216E/30°C
f__Planococcaceae	g__Planococcus	Planococcus citreus	B4A	G+	2216E/30°C
f__Pseudoalteromonadaceae	g__Pseudoalteromonas	Pseudoalteromonas lipolytica	B2A	G-	2216E/30°C
f__Pseudomonadaceae	g__Pseudomonas	Pseudomonas alcaligenes	M77	G-	Tryptic Soy Broth/37°C
f__Pseudomonadaceae	g__Pseudomonas	Pseudomonas fluorescens	s1	G-	Tryptic Soy Broth/37°C
f__Rhodobacteraceae	g__Gemmobacter	Gemmobacter sp.	R45_4	G-	2216E/30°C
f__Rhodobacteraceae	g__Paracoccus	Paracoccus aestuarii	DY61	G-	2216E/30°C
f__Rhodobacteraceae;	g__Marivita;	Marivita cryptomonadis	DY73	G-	2216E/30°C
f__Salinicoccaceae;	g__Jeotgalicoccus;	Jeotgalicoccus aerolatus	DY71	G-	2216E/30°C
f__Selenomonadaceae	g__Megamonas	Megamonas funiformis	DSM 19343	G-	2216E/30°C
f__Shewanellaceae	g__Shewanella	Shewanella algae	KcTc 23171	G-	2216E/30°C
f__Shewanellaceae	g__Shewanella	Shewanella carassii	08mAS 2314	G-	2216E/30°C
f__Shewanellaceae	g__Shewanella	Shewanella chilikensis	KCTC22540	G-	2216E/30°C
f__Shewanellaceae	g__Shewanella	Shewanella putrefaciens	ATCC 8071	G-	2216E/30°C
f__Shewanellaceae	g__Shewanella	Shewanella xiamenensis	mccclA 00763	G-	2216E/30°C
f__Sinobacteraceae	g__Solimonas	Solimonas aquatica	DY112	G-	2216E/30°C
f__Sphingobacteriaceae	g__Sphingobacterium	Sphingobacterium multivorum	DY303	G-	2216E/30°C
f__Sphingomonadaceae	g__Novosphingobium	Novosphingobium kunmingense	DY305	G-	2216E/30°C
f__Staphylococcaceae	g__Staphylococcus	Staphylococcus aureus	DY135	G+	7.5% Sodium Chloride Broth /37°C
f__Streptococcaceae	g__Streptococcus	Streptococcus pneumoniae	ATCC 49619	G+	Todd Hewitt Broth/37°C
f__Streptococcaceae	g__Streptococcus	Streptococcus hemolyiicus	CMCC(B) 32210	G+	Todd Hewitt Broth/37°C
f__Syntrophaceae	g__Syntrophus	Syntrophus aciditrophicus	DY81	G-	2216E/30°C
f__Unclassified	g__Exiguobacterium	Exiguobacterium acetylicum	7-22	G-	2216E/30°C
f__Verrucomicrobiaceae	g__Prosthecobacter	Prosthecobacter debontii	DY64	G-	2216E/30°C
f__Vibrionaceae	g__Vibrio	Vibrio owensii	7-21	G-	APW/30°C
f__Vibrionaceae	g__Vibrio	Vibrio parahaemolyticus	ATCC17802	G-	APW/30°C
f__Vibrionaceae	g__Vibrio	Vibrio diabolicus	B21A	G-	APW/30°C
f__Vibrionaceae	g__Vibrio	Vibrio cholerae	BY14	G-	APW/30°C
f__Vibrionaceae	g__Photobacterium	Photobacterium ganghwense	DB-1	G-	APW/30°C
f__Vibrionaceae	g__Vibrio	Vibrio harveyi	DY31	G-	APW/30°C
f__Vibrionaceae	g__Vibrio	Vibrio vulnificus	HB100	G-	APW/30°C
f__Vibrionaceae	g__Vibrio	Vibrio alginolyticus	ZJ61	G-	APW/30°C
f__Xanthomonadaceae	g__Arenimonas	Arenimonas malthae	DY93	G-	2216E/30°C
f__Xanthomonadaceae	g__Lysobacter	Lysobacter antibioticus	R15_14	G-	2216E/30°C
f__Yersiniaceae	g__Yersinia	Yersinia ruckeri	DY207	G+	Tryptic Soy Broth/25°C
f__Yersiniaceae	g__Yersinia	Yersinia pseudotuberculosis	DY35	G+	Tryptic Soy Broth/25°C
f__Zoogloeaceae	g__Thauera	Thauera phenylacetica	DSM 14743	G-	2216E/30°C

## Sheet: Table S4
Table S4 Compariosn of total bacteria load determined by different methods
Sample	Expected cell counts	flow cytometry	Universal 16S qPCR
H1	1.0x107	1.2±0.12x107	2.3±0.02x107
H2	2.3x108	2.41±0.08x108	4.11±0.18x108
H4	1.28x109	1.29±0.11x109	3.69±0.31x109

## Sheet: Table S5
Table S5 MAGs obtained from municipal wastewater from Dandong city
bins	N50	Contig Number	Genome size	GC content	Completeness(%)	Contamination(%)	Relative abundance %	classification
Dandong city-May-5
May-Dbin.1	36328	209	3342913	30.1	92.748	10.5159	NA	d__Bacteria;p__Bacteroidota;c__Bacteroidia;o__Cytophagales;f__;g__;s__
May-Dbin.2	6535	834	3998878	60.2	90.6176	0.680272	0.0241506	d__Bacteria;p__Proteobacteria;c__Gammaproteobacteria;o__Burkholderiales;f__Burkholderiaceae;g__Limnohabitans_A;s__
May-Dbin.3	7995	560	3711769	37.9	91.546	6.19586	0.000281467	d__Bacteria;p__Bacteroidota;c__Bacteroidia;o__Flavobacteriales;f__Flavobacteriaceae;g__Dokdonia;s__
May-Dbin.4	8519	493	2708917	32.7	85.8322	6.00346	0.000967474	d__Bacteria;p__Bacteroidota;c__Bacteroidia;o__Flavobacteriales;f__Flavobacteriaceae;g__Oceanihabitans;s__Oceanihabitans sediminis
May-Dbin.5	5642	217	903908	30.6	70.2212	4.69303	3.72584e-05	d__Bacteria;p__Proteobacteria;c__Alphaproteobacteria;o__Pelagibacterales;f__Pelagibacteraceae;g__Pelagibacter;s__
May-Dbin.6	34965	263	3663718	32.4	95.4125	2.07685	0.020304	d__Bacteria;p__Bacteroidota;c__Bacteroidia;o__Flavobacteriales;f__Flavobacteriaceae;g__Aequorivita
May-Dbin.7	3585	470	1527493	38.1	62.2965	4.28829	0.00177469	d__Bacteria;p__Bacteroidota;c__Bacteroidia;o__Flavobacteriales;f__Crocinitomicaceae;g__Crocinitomix
May-Dbin.8	30895	124	2587463	46.5	98.3834	0.429185	0.000217055	d__Bacteria;p__Proteobacteria;c__Gammaproteobacteria;o__Pseudomonadales;f__Nitrincolaceae;g__Marinobacterium;s__
May-Dbin.9	6390	454	2202644	55.8	71.1198	5.20987	0.00555844	d__Bacteria;p__Proteobacteria;c__Alphaproteobacteria;o__Rhodobacterales;f__Rhodobacteraceae;g__Yoonia;s__
May-Dbin.10	2674	704	1711372	34.4	57.4451	7.36677	0.00163233	d__Bacteria;p__Bacteroidota;c__Bacteroidia;o__Flavobacteriales;f__Flavobacteriaceae;g__Maribacter;s__
May-Dbin.11	7098	300	1798508	42.1	68.1139	0	1.18673e-05	d__Bacteria;p__Bacteroidota;c__Bacteroidia;o__Cytophagales;f__Spirosomaceae;g__Aquirufa;s__
May-Dbin.12	7668	428	2873845	57.4	69.6124	9.1995	0.00336327	d__Bacteria;p__Proteobacteria;c__Alphaproteobacteria;o__Rhodobacterales;f__Rhodobacteraceae;g__Sulfitobacter;s__
May-Dbin.13	139257	44	2174238	33.1	98.3913	0	0.00898251	d__Bacteria;p__Bacteroidota;c__Bacteroidia;o__Flavobacteriales;f__Flavobacteriaceae;g__Flavobacterium;s__
May-Dbin.14	9324	215	1386081	35.7	75.9811	0	NA	d__Bacteria;p__Patescibacteria;c__Gracilibacteria;o__BD1-5;f__UBA6164;g__MAAV01;s__
May-Dbin.15	11319	461	3328274	34.9	74.6865	3.70951	0.000306186	d__Bacteria;p__Bacteroidota;c__Bacteroidia;o__Flavobacteriales;f__Flavobacteriaceae;g__Maribacter;s__Maribacter orientalis
May-Dbin.16	6573	495	2278805	62.9	78.8892	1.98952	0.00178001	d__Bacteria;p__Proteobacteria;c__Gammaproteobacteria;o__Burkholderiales;f__Burkholderiaceae;g__Polaromonas;s__
May-Dbin.17	2434	858	1855148	36.5	55.6825	3.25397	NA	d__Bacteria;p__Bacteroidota;c__Bacteroidia;o__NS11-12g;f__UKL13-3;g__UBA6183;s__
Dandong city-May-20
May-Dbin.18	6917	302	1506201	33.2	82.23	2.71331	NA	d__Bacteria;p__Proteobacteria;c__Gammaproteobacteria;o__Burkholderiales;f__Methylophilaceae;
May-Dbin.19	13614	179	1325685	45.7	87.4269	1.46199	0.000847019	d__Bacteria;p__Actinobacteriota;c__Actinomycetia;o__Actinomycetales;f__Microbacteriaceae;g__Rhodoluna;s__
May-Dbin.22	18877	171	2091445	33.6	92.2043	0	NA	d__Bacteria;p__Bacteroidota;c__Bacteroidia;o__Flavobacteriales;f__UBA10066;g__;s__
May-Dbin.23	6218	685	3364356	62.1	83.6298	4.40498	0.000130151	d__Bacteria;p__Proteobacteria;c__Alphaproteobacteria;o__Rhodobacterales;f__Rhodobacteraceae;g__Cypionkella;s__
May-Dbin.24	9207	377	2356183	32.4	67.3322	6.07575	0.000112587	d__Bacteria;p__Bacteroidota;c__Bacteroidia;o__Flavobacteriales;f__Flavobacteriaceae;g__Algibacter_D;s__
May-Dbin.25	25293	151	2690067	35.2	93.3628	2.16216	0.000298044	d__Bacteria;p__Bacteroidota;c__Bacteroidia;o__Flavobacteriales;f__Crocinitomicaceae; g__Crocinitomix
May-Dbin.26	10497	298	1883981	56.1	86.2298	3.4188	0.000915142	d__Bacteria;p__Actinobacteriota;c__Acidimicrobiia;o__Acidimicrobiales;f__Ilumatobacteraceae; g__Ilumatobacter
May-Dbin.27	4793	485	2227827	60.9	64.2947	0	0.00123846	d__Bacteria;p__Proteobacteria;c__Alphaproteobacteria;o__Rhodobacterales;f__Rhodobacteraceae;g__Loktanella;s__Loktanella salsilacus
May-Dbin.28	21940	178	2400046	32.6	89.5805	3.78955	0.000121823	d__Bacteria;p__Bacteroidota;c__Bacteroidia;o__Flavobacteriales;f__Flavobacteriaceae;g__Aureibaculum;s__
May-Dbin.29	2022	825	1583223	52.7	54.7422	3.38768	0.00041733	d__Bacteria;p__Proteobacteria;c__Gammaproteobacteria;o__Pseudomonadales;f__Halieaceae;g__Luminiphilus;s__
May-Dbin.30	7711	838	4116255	37.6	90.4125	3.06931	0.000222287	d__Bacteria;p__Bacteroidota;c__Bacteroidia;o__Chitinophagales;f__Saprospiraceae;g_Saprospiraceae_bacterium
May-Dbin.31	6897	589	2886045	61.3	81.4636	0.684932	0.0153715	d__Bacteria;p__Verrucomicrobiota;c__Verrucomicrobiae;o__Opitutales;f__Opitutaceae;g__Opitutae_bacterium
May-Dbin.32	14141	220	2358409	52.9	82.1409	2.72109	0.001097	d__Bacteria;p__Verrucomicrobiota;c__Verrucomicrobiae;o__Verrucomicrobiales;f__Akkermansiaceae;g__Rubritalea;s__
May-Dbin.33	16617	378	3703435	57	96.9845	0.340136	NA	d__Bacteria;p__Verrucomicrobiota;c__Verrucomicrobiae;o__Verrucomicrobiales;f__Akkermansiaceae;
May-Dbin.34	3744	812	2409653	58.9	54.0752	7.05329	0.00717445	d__Bacteria;p__Proteobacteria;c__Gammaproteobacteria;o__Burkholderiales;f__Burkholderiaceae;g__Limnohabitans_A;s__
May-Dbin.35	48362	135	2432389	36.1	84.2703	2.58804	0.00141882	d__Bacteria;p__Bacteroidota;c__Bacteroidia;o__Flavobacteriales;f__Crocinitomicaceae;g__Fluviicola
May-Dbin.36	64070	78	3073214	39.2	98.3498	0.344177	0.00135682	d__Bacteria;p__Bacteroidota;c__Bacteroidia;o__Flavobacteriales;f__Flavobacteriaceae;g__Muriicola;s__
May-Dbin.37	2091	1853	3667367	41.2	65.721	4.5768	0.000214389	d__Bacteria;p__Bacteroidota;c__Bacteroidia;o__Chitinophagales;f__Saprospiraceae;g__Aureispira
May-Dbin.38	51350	218	4418350	56.6	97.8081	0.82908	0.000101581	d__Bacteria;p__Proteobacteria;c__Alphaproteobacteria;o__Rhodobacterales;f__Rhodobacteraceae;g__Boseongicola;s__
May-Dbin.39	5616	666	3035899	62.2	87.3409	1.73454	0.0001284	d__Bacteria;p__Proteobacteria;c__Gammaproteobacteria;o__Burkholderiales;f__Aquaspirillaceae;g__Rivicola;s__Rivicola sp002002905
May-Dbin.40	42567	95	2165999	55	93.8003	1.49033	0.00238986	d__Bacteria;p__Proteobacteria;c__Alphaproteobacteria;o__Sphingomonadales;f__Sphingomonadaceae;g__Sphingorhabdus_B;
May-Dbin.41	7442	207	1155363	53.6	86.345	1.16959	0.0109927	d__Bacteria;p__Actinobacteriota;c__Actinomycetia;o__Actinomycetales;f__Microbacteriaceae;g__Aquiluna;
May-Dbin.42	6239	463	2548268	36	72.8976	4.85831	8.92216e-05	d__Bacteria;p__Bacteroidota;c__Bacteroidia;o__Flavobacteriales;f__Crocinitomicaceae;g__Brumimicrobium;s__
May-Dbin.43	31105	294	3025765	36.2	86.4963	6.13595	0.000249875	d__Bacteria;p__Bacteroidota;c__Bacteroidia;o__Flavobacteriales;f__Crocinitomicaceae; g__Crocinitomix
May-Dbin.44	4351	285	939908	47.9	67.4687	0.789474	0.00141882	d__Bacteria;p__Actinobacteriota;c__Actinomycetia;o__Nanopelagicales;f__Nanopelagicaceae; g__Nanopelagicus
May-Dbin.45	6320	335	1661955	50.4	71.8722	1.44058	NA	d__Bacteria;p__Verrucomicrobiota;c__Verrucomicrobiae;o__Verrucomicrobiales;f__Akkermansiaceae;
May-Dbin.46	12514	82	806413	30.7	80.1379	0.473934	0.00946822	d__Bacteria;p__Proteobacteria;c__Alphaproteobacteria;o__Pelagibacterales;f__Pelagibacteraceae;g__Pelagibacter;s__Pelagibacter ubique
May-Dbin.47	13885	275	2732151	30	91.0043	1.34228	0.00408056	d__Bacteria;p__Bacteroidota;c__Bacteroidia;o__Flavobacteriales;f__Flavobacteriaceae;g__Polaribacter;s__
May-Dbin.48	3001	1688	4455428	64.1	70.3532	3.48139	0.000304652	d__Bacteria;p__Verrucomicrobiota;c__Verrucomicrobiae;o__Verrucomicrobiales;f__Akkermansiaceae;g__Haloferula;s__
May-Dbin.49	41141	118	3014868	29.5	97.5823	1.33429	0.00417294	d__Bacteria;p__Bacteroidota;c__Bacteroidia;o__Flavobacteriales;f__Flavobacteriaceae;g__Polaribacter;
May-Dbin.50	35772	259	3396993	36.8	95.0687	1.28635	0.012467	d__Bacteria;p__Bacteroidota;c__Bacteroidia;o__Flavobacteriales;f__Flavobacteriaceae; g__Lutibacter
May-Dbin.51	5354	287	1223787	46.3	95.6	0.34	0.00045582	d__Bacteria;p__Proteobacteria;c__Gammaproteobacteria;o__Pseudomonadales;f__Moraxellaceae;g__Acinetobacter;s__Acinetobacter junii
May-Dbin.52	69635	141	3480556	61.3	96.634	0.869253	0.000208394	d__Bacteria;p__Proteobacteria;c__Gammaproteobacteria;o__Pseudomonadales; f__Pseudomonadaceae; g__Pseudomonas;s__Pseudomonas aeruginosa
May-Dbin.53	340823	49	4213234	45.3	98.7	2.21	0.000353408	d__Bacteria;p__Proteobacteria;c__Gammaproteobacteria;o__Enterobacterales;f__Vibrionaceae;g__Vibrio;s__Vibrio cholerae
Dandong city/June-5
Jun-Dbin.1	1262	240	318025	33.6	14.2581	1.18564	NA	d__Bacteria;p__Actinobacteriota;c__Acidimicrobiia;o__Acidimicrobiales;f__Ilumatobacteraceae;g__BACL27;s__
Jun-Dbin.2	77010	167	1208958	45.5	22.8948	2.72109	NA	d__Bacteria;p__Verrucomicrobiota;c__Verrucomicrobiae;o__Verrucomicrobiales;f__Akkermansiaceae;g__;s__
Jun-Dbin.3	4237	921	3021285	62.3	80.4901	0.956825	5.29164e-05	d__Bacteria;p__Proteobacteria;c__Gammaproteobacteria;o__Burkholderiales;f__Aquaspirillaceae;g__Rivicola;s__Rivicola sp002002905
Jun-Dbin.4	1662	606	1064727	36.7	15.3759	3.14496	0.00085189	d__Bacteria;p__Bacteroidota;c__Bacteroidia;o__Chitinophagales;f__Chitinophagaceae;g__Sediminibacterium;s__
Jun-Dbin.5	1368	704	1000505	43.3	36.7926	3.1968	0.00227502	d__Bacteria;p__Bacteroidota;c__Bacteroidia;o__Flavobacteriales;f__Flavobacteriaceae;g__Dokdonia;s__
Jun-Dbin.6	1736	943	1649582	41.2	34.2633	1.72414	0.00262234	d__Bacteria;p__Bacteroidota;c__Bacteroidia;o__Cytophagales;f__Cyclobacteriaceae;g__Algoriphagus;s__
Jun-Dbin.7	2825	787	1934767	34.1	63.2759	1.72414	5.39479e-05	d__Bacteria;p__Bacteroidota;c__Bacteroidia;o__Sphingobacteriales;f__Sphingobacteriaceae;g__Pelobium;s__
Jun-Dbin.8	5373	742	2603925	56.7	60.6717	16.2628	0.00718009	d__Bacteria;p__Proteobacteria;c__Gammaproteobacteria;o__Burkholderiales;f__Burkholderiaceae;g__Limnohabitans_A;s__
Jun-Dbin.9	1602	347	574105	43.1	16.2382	0	NA	d__Bacteria;p__Proteobacteria;c__Gammaproteobacteria;o__Burkholderiales;f__Aquaspirillaceae;g__;s__
Jun-Dbin.10	1602	347	2193302	45.1	95.0802	1.89833	0.00238986	d__Bacteria;p__Proteobacteria;c__Alphaproteobacteria;o__Sphingomonadales;f__Sphingomonadaceae;g__Sphingorhabdus_B;s__Sphingorhabdus_B sp903821685
Jun-Dbin.11	2551	1753	4048099	64.2	65.3721	3.29999	0.000304652	d__Bacteria;p__Verrucomicrobiota;c__Verrucomicrobiae;o__Verrucomicrobiales;f__Akkermansiaceae;g__Haloferula;s__
Jun-Dbin.12	3511	1231	1671404	36.4	26.8809	3.44828	0.000238707	d__Bacteria;p__Proteobacteria;c__Gammaproteobacteria;o__Burkholderiales;f__Burkholderiaceae;g__Limnohabitans_A;s__Limnohabitans_A sp001269345
Jun-Dbin.13	2748	1245	1625235	33	49.0204	10.3448	0.00821255	d__Bacteria;p__Actinobacteriota;c__Actinomycetia;o__Nanopelagicales;f__Nanopelagicaceae;g__Planktophila;s__
Jun-Dbin.14	2827	78	2363917	32.8	98.4285	0.499039	0.000450762	d__Bacteria;p__Bacteroidota;c__Bacteroidia;o__Flavobacteriales;f__Flavobacteriaceae;g__Flavobacterium;s__
Jun-Dbin.15	7449	109	2658477	43	91.1515	0	0.000111847	d__Bacteria;p__Bacteroidota;c__Bacteroidia;o__Cytophagales;f__Spirosomaceae;g__Aquirufa;s__
Jun-Dbin.16	5545	958	3846250	60.3	91.9781	2.07039	NA	d__Bacteria;p__Verrucomicrobiota;c__Verrucomicrobiae;o__Verrucomicrobiales;f__V1-33
Jun-Dbin.17	6511	899	2083779	36	48.1233	6.31313	0.000115949	d__Bacteria;p__Proteobacteria;c__Alphaproteobacteria;o__Rhodobacterales;f__Rhodobacteraceae;g__Rhodobacter_F;s__
Jun-Dbin.18	4748	1013	2882393	43	85.6256	0.684932	0.00131688	d__Bacteria;p__Verrucomicrobiota;c__Verrucomicrobiae;o__Opitutales;f__Opitutaceae;g__Opitutae_bacterium
Jun-Dbin.19	2827	553	878716	42	48.5246	2.85164	0.00149546	d__Bacteria;p__Actinobacteriota;c__Actinomycetia;o__Actinomycetales;f__Microbacteriaceae;g__MWH-TA3;s__
Jun-Dbin.20	7449	597	1058388	43	60.6551	1.0758	0.0146367	d__Bacteria;p__Proteobacteria;c__Gammaproteobacteria;o__Burkholderiales;f__Methylophilaceae;g__Methylotenera;s__
Jun-Dbin.21	28261	42	3221779	44.2	41.23	3.27468	0.00045582	d__Bacteria;p__Proteobacteria;c__Gammaproteobacteria;o__Pseudomonadales;f__Moraxellaceae;g__Acinetobacter;s__Acinetobacter junii
Jun-Dbin.22	1651	444	2087737	38.6	56.9177	2.42029	0.000104276	d__Bacteria;p__Proteobacteria;c__Alphaproteobacteria;o__Sphingomonadales;f__Sphingomonadaceae;g__Chakrabartia;s__
Jun-Dbin.23	5338	671	2755459	52.6	81.7145	1.57978	NA	d__Bacteria;p__Proteobacteria;c__Gammaproteobacteria;o__Burkholderiales;f__Burkholderiaceae;
Jun-Dbin.24	3245	321	1503639	43.2	41.8913	3.44828	0.0155869	d__Bacteria;p__Bacteroidota;c__Bacteroidia;o__Chitinophagales;f__Chitinophagaceae;g__Chitinophaga
Dandong city/June-20
Jun-Dbin.25	1654	435	1257548	45.8	37.5235	0	0.0443438	d__Bacteria;p__ Bacteroidetes; Flavobacteriia; Flavobacteriales; Flavobacteriaceae;g__Bacteroidetes_bacterium__
Jun-Dbin.26	1437	957	1423610	43.5	49.3274	4.9209	0.0223434	d__Bacteria;p__Bacteroidota;c__Bacteroidia;o__Bacteroidales;f__Bacteroidaceae;g__Prevotella;s__
Jun-Dbin.27	2549	782	1777311	37.8	52.0799	4.85769	0.000451606	d__Bacteria;p__Bacteroidota;c__Bacteroidia;o__Chitinophagales;f__Chitinophagaceae;g__Chitinophaga
Jun-Dbin.28	15123	413	3766635	56.9	97.6648	2.38095	0.0143738	d__Bacteria;p__Verrucomicrobiota;c__Verrucomicrobiae;o__Verrucomicrobiales;f__Akkermansiaceae;g__Lutibacter_sp.
Jun-Dbin.29	5753	626	2550448	63.2	83.2774	5.30374	0.000111706	d__Bacteria;p__Proteobacteria;c__Gammaproteobacteria;o__Burkholderiales;f__Burkholderiaceae;g__Polaromonas;s__
Jun-Dbin.30	7465	397	1937382	42.4	72.1578	2.19436	0.000168044	d__Bacteria;p__Bacteroidota;c__Bacteroidia;o__Cytophagales;f__Spirosomaceae;g__Aquirufa;s__
Jun-Dbin.31	10966	475	1009099	59	68.0476	0	0.000794161	d__Bacteria;p__Actinobacteriota;c__Actinomycetia;o__Nanopelagicales;f__Nanopelagicaceae;g__Planktophila;s__
Jun-Dbin.32	4892	406	1873557	53.6	53.4483	17.2414	NA	d__Bacteria;p__Proteobacteria;c__Gammaproteobacteria;o__Burkholderiales;f__Burkholderiaceae;g__NBD-18;s__
Jun-Dbin.33	1473	647	965591	45.8	37.4323	0.822511	6.17152e-05	d__Bacteria;p__Proteobacteria;c__Alphaproteobacteria;o__Caulobacterales;f__Caulobacteraceae;g__CAISGS01;s__
Jun-Dbin.34	3456	1222	1116254	42	47.4959	5.70608	0.000727472	d__Bacteria;p__Bacteroidota;c__Bacteroidia;o__Chitinophagales;f__Chitinophagaceae;g__Sediminibacterium;s__
Jun-Dbin.35	1506	948	1468879	45.8	26.0763	0	0.0146575	d__Bacteria;p__Bacteroidota;c__Bacteroidia;o__Flavobacteriales;f__Crocinitomicaceae;g__Crocinitomix
Jun-Dbin.36	6996	516	2512140	64.9	91.6667	1.86561	0.0168391	d__Bacteria;p__Bacteroidetes; Flavobacteriia; Flavobacteriales; Flavobacteriaceae;g_Polaribacter
Jun-Dbin.37	1643	767	1246798	45.8	56.8229	3.44255	0.00024315	d__Bacteria;p__Actinobacteriota;c__Acidimicrobiia;o__Acidimicrobiales;f__Ilumatobacteraceae;g__Ilumatobacter
Jun-Dbin.38	3326	835	2268169	51.8	75.1294	5.54422	1.04524e-05	d__Bacteria;p__Verrucomicrobiota;c__Verrucomicrobiae;o__Verrucomicrobiales;f__Akkermansiaceae;g__Roseibacillus_sp
Jun-Dbin.39	2788	715	1767342	35.9	70.4868	3.33333	0.0124658	d__Bacteria;p__Bacteroidota;c__Bacteroidia;o__Flavobacteriales;f__Flavobacteriaceae; g__Lutibacter
Jun-Dbin.40	1986	642	1261024	45.8	44.0439	0	0.00198682	d__Bacteria;p__ Bacteroidetes; Flavobacteriia; Flavobacteriales; Flavobacteriaceae;g__Aquimarina
Jun-Dbin.41	6537	748	3644874	52.4	93.1973	2.72109	2.53539e-05	d__Bacteria;p__Verrucomicrobiota;c__Verrucomicrobiae;o__Verrucomicrobiales;f__Akkermansiaceae;g__UBA956;s__
Jun-Dbin.42	1657	1567	1334280	36.7	87.7193	1.46199	0.00176445	d__Bacteria;p__Actinobacteriota;c__Actinomycetia;o__Actinomycetales;f__Microbacteriaceae;g__Rhodoluna;s__
Jun-Dbin.43	2089	602	1230446	45	45.6897	0	NA	d__Bacteria;p__Proteobacteria;c__Gammaproteobacteria;o__Burkholderiales;f__Burkholderiaceae;g__SYFN01;s__
Jun-Dbin.44	8155	466	3132165	62.2	79.1084	2.18837	0.00975223	d__Bacteria;p__Proteobacteria;c__Alphaproteobacteria;o__Rhodobacterales;f__Rhodobacteraceae;g__Rhodobacter
Jun-Dbin.45	24061	280	3659628	38.3	97.9087	1.92377	0.00287946	d__Bacteria;p__Bacteroidota;c__Bacteroidia;o__Flavobacteriales;f__Flavobacteriaceae;g__Dokdonia;s__
Jun-Dbin.46	7327	388	2157966	31.2	71.6753	1.92519	0.00484888	d__Bacteria;p__Bacteroidota;c__Bacteroidia;o__Flavobacteriales;f__Flavobacteriaceae;g__Lacinutrix;s__
Jun-Dbin.47	30431	162	3140161	33.1	96.9433	0.377181	0.013853	d__Bacteria;p__Bacteroidota;c__Bacteroidia;o__Flavobacteriales;f__Flavobacteriaceae;g__Winogradskyella;s__
Dandong city/July-5
Jul-Dbin.1	1457	525	795298	45.8	28.1685	0.293542	0.000255007	d__Bacteria;p__Proteobacteria;c__Gammaproteobacteria;o__Pseudomonadales;f__Moraxellaceae;g__Acinetobacter;s__Acinetobacter baumannii
Jul-Dbin.2	1834	1971	496040	34.5	26.0188	3.44828	0.0198672	d__Bacteria;p__Actinobacteriota;c__Actinomycetia;o__Nanopelagicales;f__Nanopelagicaceae;g__Planktophila;s__
Jul-Dbin.4	1879	567	1046538	54.3	25.4785	3.08923	NA	d__Bacteria;p__Actinobacteriota;c__Thermoleophilia;o__Ga0077560;f__;g__;s__
Jul-Dbin.5	1616	123	715591	37.8	30.1097	1.72414	2.13962e-05	d__Bacteria;p__Bacteroidota;c__Bacteroidia;o__Chitinophagales;f__Chitinophagaceae;g__Chitinophaga
Jul-Dbin.6	3211	243	3702593	45.3	35.5381	5.7837	0.00236085	d__Bacteria;p__Bacteroidota;c__Bacteroidia;o__Chitinophagales;f__Chitinophagaceae;g__Sediminibacterium;s__
Jul-Dbin.7	1580	433	647239	37.8	27.5607	1.08305	0.0176349	d__Bacteria;p__Proteobacteria;c__Alphaproteobacteria;o__Rhodobacterales;f__Rhodobacteraceae;g__Rhodobacter
Jul-Dbin.8	2395	1353	2881825	39.1	55.815	5.17241	0.00115898	d__Bacteria;p__Bacteroidota;c__Bacteroidia;o__Flavobacteriales;f__Crocinitomicaceae;g__Crocinitomix
Jul-Dbin.9	2622	519	1213959	36.7	40.4554	5.09419	0.00244449	d__Bacteria;p__Bacteroidota;c__Bacteroidia;o__Flavobacteriales;f__Crocinitomicaceae;g__Brumimicrobium
Jul-Dbin.10	2184	824	1673612	35.2	58.873	2.20106	NA	d__Bacteria;p__Bacteroidota;c__Bacteroidia;o__NS11-12g;f__UBA955;g__;s__
Jul-Dbin.11	5274	529	1940033	39.1	75.6019	2.18579	NA	d__Bacteria;p__Proteobacteria;c__Gammaproteobacteria;o__Pseudomonadales;f__Moraxellaceae;g__Acinetobacter;s__Acinetobacter junii
Jul-Dbin.12	3065	1153	2959306	46.5	66.9687	2.15643	2.82829e-05	d__Bacteria;p__Cyanobacteria;c__Cyanobacteriia;o__Cyanobacteriales;f__Microcystaceae;g__Microcystis;s__
Jul-Dbin.13	2592	377	882713	43.2	49.1589	1.9802	0.0728628	d__Bacteria;p__Proteobacteria;c__Gammaproteobacteria;o__Burkholderiales;f__Burkholderiaceae;g__Limnohabitans_A;s__
Jul-Dbin.14	3373	2626	7583669	38.6	79.3037	0.574713	0.000150945	d__Bacteria;p__Planctomycetota;c__Planctomycetes;o__Pirellulales;f__Pirellulaceae;g__Pirellula_sp.
Jul-Dbin.15	2359	1340	2947632	61.5	59.7278	0.102145	0.00854774	d__Bacteria;p__Planctomycetota;c__Planctomycetes;o__Planctomycetales;f__Planctomycetaceae;g__Planctomyces_sp.
Jul-Dbin.16	2939	1227	3217372	59.2	57.5638	3.86425	0.000181841	d__Bacteria;p__Proteobacteria;c__Alphaproteobacteria;o__Rhizobiales;f__Hyphomicrobiaceae;g__Hyphomicrobium;s__
Jul-Dbin.17	255694	29	3485875	62.3	99.3939	0	0.0728628	d__Bacteria;p__Proteobacteria;c__Alphaproteobacteria;o__Sphingomonadales;f__Sphingomonadaceae;g__Sphingomonas
Jul-Dbin.18	4022	859	2846936	64.8	76.8347	1.18687	0.0318512	d__Bacteria;p__Proteobacteria;c__Alphaproteobacteria;o__Rhodobacterales;f__Rhodobacteraceae;g__Gemmobacter_B;s__
Jul-Dbin.19	1473	189	1078006	66.5	41.7804	2.6204	0.0174765	d__Bacteria;p__Proteobacteria;c__Alphaproteobacteria;o__Sphingomonadales;f__Sphingomonadaceae;g__Sphingorhabdus_B;s__
Jul-Dbin.20	3241	112	3480556	61.3	96.634	0.869253	0.000348481	d__Bacteria;p__Proteobacteria;c__Gammaproteobacteria;o__Pseudomonadales; f__Pseudomonadaceae; g__Pseudomonas;s__Pseudomonas aeruginosa
Dandong city/July-20
Jul-Dbin.21	3111	138	3303651	34.5	99.6106	0.175234	0.0149198	d__Bacteria;p__Proteobacteria;c__Gammaproteobacteria;o__Burkholderiales;f__Burkholderiaceae;g__Hydrogenophaga;s__
Jul-Dbin.22	1630	233	1644348	67.2	52.1423	2.28158	0.00106164	d__Bacteria;p__Proteobacteria;c__Gammaproteobacteria;o__Burkholderiales;f__Burkholderiaceae;g__Burkholderia
Jul-Dbin.23	2217	788	1629301	61.9	37.6959	1.72414	0.0262433	d__Bacteria;p__Proteobacteria;c__Gammaproteobacteria;o__Burkholderiales;f__Burkholderiaceae;g__Limnohabitans_A;s__Limnohabitans_A sp003063665
Jul-Dbin.24	1479	345	1238389	56.7	46.5021	1.44033	0.00586763	d__Bacteria;p__Proteobacteria;c__Gammaproteobacteria;o__Burkholderiales;f__Burkholderiaceae;g__Polynucleobacter
Jul-Dbin.25	662609	123	5329146	45.1	100	0.851499	0.000262848	d__Bacteria;p__Proteobacteria;c__Gammaproteobacteria;o__Enterobacterales;f__Vibrionaceae;g__Vibrio;s__Vibrio parahaemolyticus
Jul-Dbin.26	1536	1224	927036	44.8	28.0576	4.95515	0.000678495	d__Bacteria;p__Proteobacteria;c__Gammaproteobacteria;o__Steroidobacterales;f__Steroidobacteraceae;g__Steroidobacter
Jul-Dbin.27	2807	707	1740875	70.4	53.2071	0.383142	0.0009	d__Bacteria;p__Proteobacteria;c__Gammaproteobacteria;o__Xanthomonadales;f__Xanthomonadaceae;g__Arenimonas;s__
Jul-Dbin.28	2819	748	1863137	67	75.8221	5.42793	0.00520452	d__Bacteria;p__Verrucomicrobiota;c__Verrucomicrobiae;o__Opitutales;f__Opitutaceae;g__Opitutae_bacterium
Jul-Dbin.29	8335	894	5056860	65.2	69.0909	6.89655	0.0678537	d__Bacteria;p__Verrucomicrobiota;c__Verrucomicrobiae;o__Verrucomicrobiales;f__Verrucomicrobiaceae;g__Verrucomicrobia;s__Verrucomicrobia_bacterium
Jul-Dbin.30	1817	1345	1656829	53.2	10.3163	1.16223	NA	d__Bacteria;p__Verrucomicrobiota;c__Verrucomicrobiae;o__Pedosphaerales;f__UBA9464;g__UBA6176;s__
Jul-Dbin.31	1348	1235	3077444	45.6	96.9388	0.680272	NA	d__Bacteria;p__Verrucomicrobiota;c__Verrucomicrobiae;o__Verrucomicrobiales;f__Akkermansiaceae;
Jul-Dbin.32	18180	300	4019993	54.4	69.6122	1.47885	0.0496453	d__Bacteria;p__Verrucomicrobiota;c__Verrucomicrobiae;o__Verrucomicrobiales;f__Verrucomicrobiaceae;g__Prosthecobacter;s__
Jul-Dbin.33	5987	745	2218437	62.9	46.5593	4.35374	1.73289e-05	d__Bacteria;p__Proteobacteria;c__Gammaproteobacteria;o__Pseudomonadales;f__Moraxellaceae;g__Acinetobacter;s__Acinetobacter baumannii
Jul-Dbin.34	43469	114	3129864	39.7	99.1	1.23	6.23839e-05	d__Bacteria;p__Firmicutes;c__Bacilli;o__Lactobacillales;f__Enterococcaceae;g__Enterococcus_B;s__Enterococcus_B faecium
Jul-Dbin.35	4681	412	1922464	60.7	59.8066	0.61747	0.178275	d__Bacteria;p__Proteobacteria;c__Alphaproteobacteria;o__Rhodobacterales;f__Rhodobacteraceae;g__Roseovarius;s__
Dandong-Aug-5
Aug-Dbin.1	3018	955	2443558	68.9	46.917	2.46914	NA	d__Bacteria;p__Proteobacteria;c__Gammaproteobacteria;o__Burkholderiales;f__Burkholderiaceae;g__;s__
Aug-Dbin.2	98493	78	4429559	33.9	100	0	0.000189894	d__Bacteria;p__Bacteroidota;c__Bacteroidia;o__Flavobacteriales;f__Crocinitomicaceae;g__Crocinitomix
Aug-Dbin.3	2779	2631	6370729	58.5	22.2889	4.84435	0.000503988	d__Bacteria;p__Cyanobacteria;c__Cyanobacteriia;o__Cyanobacteriales;f__Microcystaceae;g__Microcystis;
Aug-Dbin.4	3092	1020	2623415	62.2	61.0111	0.248756	NA	d__Bacteria;p__Proteobacteria;c__Alphaproteobacteria;o__Acetobacterales;f__Acetobacteraceae;g__Roseomonas_B;s_
Aug-Dbin.5	3550	299	1092818	68	94.6131	3.53175	0.0505949	d__Bacteria;p__Verrucomicrobiota;c__Verrucomicrobiae;o__Verrucomicrobiales;f__Verrucomicrobiaceae;g___Prosthecobacter
Aug-Dbin.6	1572	231	1773863	45.3	31.3799	2.44513	0.000403988	d__Bacteria;p__Proteobacteria;c__Gammaproteobacteria;o__Burkholderiales;f__Burkholderiaceae;g__Aeromonas;s__Aeromonas hydrophila
Aug-Dbin.7	2236	750	1538623	58	69.6415	3.05294	0.00114127	d__Bacteria;p__Proteobacteria;c__Gammaproteobacteria;o__Burkholderiales;f__Burkholderiaceae;g__Burkholderia
Aug-Dbin.8	1598	561	1529438	45.3	39.3426	3.49727	0.00207088	d__Bacteria;p__Bacteroidota;c__Bacteroidia;o__Chitinophagales;f__Chitinophagaceae;g__Sediminibacterium;s__
Aug-Dbin.9	2457	1158	4224962	68.6	96.994	3.53175	0.00146103	d__Bacteria;p__Bacteroidota;c__Bacteroidia;o__Cytophagales;f__Cyclobacteriaceae;g__Algoriphagus
Aug-Dbin.10	2410	1156	2571803	67.8	47.523	4.20168	0.0506646	d__Bacteria;p__Verrucomicrobiota;c__Verrucomicrobiae;o__Verrucomicrobiales;f__Verrucomicrobiaceae;g__Prosthecobacter;s__
Aug-Dbin.11	1822	1324	1992270	54.4	42.6258	3.51377	NA	d__Bacteria;p__Acidobacteriota;c__Blastocatellia;o__RBC074;f__RBC074;g__CAIOZW01;s__
Aug-Dbin.12	1458	1123	352077	42.4	18.605	0.815047	0.000640177	d__Bacteria;p__Actinobacteriota;c__Actinomycetia;o__Actinomycetales;f__Microbacteriaceae;g__Aquiluna;s__
Aug-Dbin.13	34526	123	3173953	45.1	39.3244	5.40541	0.0775592	d__Bacteria;p__Verrucomicrobiota;c__Verrucomicrobiae;o__Verrucomicrobiales;f__Verrucomicrobiaceae;g__Verrucomicrobia;s__Verrucomicrobia_bacterium
Aug-Dbin.14	1362	1345	825434	32.5	11.1085	0.66335	0.00199751	d__Bacteria;p__Verrucomicrobiota;c__Verrucomicrobiae;o__Opitutales;f__Opitutaceae;g__Opitutae_bacterium
Aug-Dbin.15	1658	1023	789243	43.5	42.052	1.39667	0.00585792	d__Bacteria;p__Proteobacteria;c__Gammaproteobacteria;o__Burkholderiales;f__Burkholderiaceae;g__Polynucleobacter;s__
Aug-Dbin.16	2968	1279	3176502	56.7	73.4774	2.18698	0.00191996	d__Bacteria;p__Proteobacteria;c__Alphaproteobacteria;o__Acetobacterales;f__Acetobacteraceae;g__Roseomonas_A;s__
Aug-Dbin.17	34234	123	5329146	45.1	100	0.851499	0.000262848	d__Bacteria;p__Proteobacteria;c__Gammaproteobacteria;o__Enterobacterales;f__Vibrionaceae;g__Vibrio;s__Vibrio parahaemolyticus
Dandong-Aug-20
Aug-Dbin.18	389849	25	5093479	51.6	99.9008	0.354663	0.00831374	d__Bacteria;p__Proteobacteria;c__Gammaproteobacteria;o__Enterobacterales;f__Enterobacteriaceae;g__Citrobacter;s__Citrobacter freundii
Aug-Dbin.19	196485	9	1032512	40.4	94.6131	3.53175	0.103825	d__Bacteria;p__Proteobacteria;c__Gammaproteobacteria;o__Enterobacterales;f__Enterobacteriaceae;g__Providencia;s__Providencia rettgeri_A
Aug-Dbin.20	129529	92	3439257	45	99.4624	0	0.00017	d__Bacteria;p__Bacteroidota;c__Bacteroidia;o__Flavobacteriales;f__Flavobacteriaceae;g__Polaribacter;s__
Aug-Dbin.21	1373	848	546866	54	24.5777	0.978639	NA	d__Bacteria;p__Bacteroidota;c__Bacteroidia;o__NS11-12g;f__UBA955;g__UBA955;s__
Aug-Dbin.22	36195	152	2614604	35	95	0.47619	0.000731936	d__Bacteria;p__Bacteroidota;c__Bacteroidia;o__Flavobacteriales;f__Flavobacteriaceae;g__Brumimicrobium
Aug-Dbin.23	2379	778	1751083	57.2	62.2951	4.3484	NA	d__Bacteria;p__Bacteroidota;c__Kapabacteria;o__Kapabacteriales;f__Kapabacteriaceae;
Aug-Dbin.24	1938	1234	2893979	40.8	60.9362	1.25786	0.00246495	d__Bacteria;p__Chloroflexota;c__Chloroflexia;o__Chloroflexales;f__Chloroflexaceae;g__Viridilinea;s__
Aug-Dbin.25	14725	319	3167272	61	95.2322	1.22283	0.0381286	d__Bacteria;p__Cyanobacteria;c__Cyanobacteriia;o__Cyanobacteriales;f__Microcystaceae;g__Microcystis;
Aug-Dbin.26	6525	113	530464	48.5	41.377	4.70085	NA	d__Bacteria;p__Patescibacteria;c__Paceibacteria;o__UBA9983_A;f__UBA2163;g__OLB19;s__
Aug-Dbin.27	4148	101	417232	40.8	96.2366	0.555556	0.0019337	d__Bacteria;p__Proteobacteria;c__Gammaproteobacteria;o__Enterobacterales_A;f__Enterobacteriaceae_A;g__Escherichia
Aug-Dbin.28	1859	1345	1870722	58	25.9666	2.82132	NA	d__Bacteria;p__Patescibacteria;c__Paceibacteria;o__UBA9983_A;f__UBA9973;g__;s__
Aug-Dbin.29	2967	1531	3869177	58.3	78.536	1.86914	0.000903696	d__Bacteria;p__Proteobacteria;c__Gammaproteobacteria;o__Enterobacterales;f__Enterobacteriaceae;Klebsiella quasipneumoniae
Aug-Dbin.30	263193	93	5984491	45.2	99.9	0.67	0.131088	d__Bacteria;p__Proteobacteria;c__Gammaproteobacteria;o__Enterobacterales;f__Vibrionaceae;g__Vibrio;s__Vibrio parahaemolyticus
Aug-Dbin.31	770873	23	5947236	55.2	99.9	0	0.0015789	d__Bacteria;p__Proteobacteria;c__Gammaproteobacteria;o__Enterobacterales;f__Enterobacteriaceae;Klebsiella pneumoniae
Aug-Dbin.32	3454	231	2587449	35.6	79.3887	0.679206	0.00446555	d__Bacteria;p__Planctomycetota;c__Planctomycetes;o__Pirellulales;f__Planctomycetaceae;g__Pirellula
Aug-Dbin.33	85356	180	4445406	48.1	93.4	5.64	0.0456	d__Bacteria;p__Proteobacteria;c__Gammaproteobacteria;o__Enterobacterales;f__Vibrionaceae;g__Vibrio;s__Vibrio cholerae
Aug-Dbin.34	35305	163	3309859	57.5	98.3183	0.720721	7.50755e-05	d__Bacteria;p__Proteobacteria;c__Gammaproteobacteria;o__Enterobacterales;f__Aeromonadaceae;g__Aeromonas;s__Aeromonas hydrophila
Aug-Dbin.35	16523	156	1735435	48.3	50.5952	2.24719	0.00446495	d__Bacteria;p__Proteobacteria;c__Gammaproteobacteria;o__Enterobacterales_A;f__Enterobacteriaceae_A;g__Proteus
Aug-Dbin.36	167546	256	3526512	46.5	99.7059	0.122549	0.00464951	d__Bacteria;p__Proteobacteria;c__Gammaproteobacteria;o__Enterobacterales_A;f__Enterobacteriaceae_A;g__Salmonella
Dandong-Sept
Sept-bin.1	1607	652	1055210	34.5	47.7467	0.854701	0.000129862	d__Bacteria;p__Actinobacteriota;c__Acidimicrobiia;o__Acidimicrobiales;f__Ilumatobacteraceae;g__Ilumatobacter
Sept-bin.2	1338	519	739207	45.5	31.5661	1.58046	0.0856623	p__Actinobacteria;c__Actinobacteria;o__Micrococcale;f__Microbacteriaceae;g__Aquiluna
Sept-bin.3	3324	487	1675217	31.3	41.9589	5.50376	NA	d__Bacteria;p__Actinobacteriota;c__Acidimicrobiia;o__Actinomarinales;f__Actinomarinaceae;g__;s__
Sept-bin.5	7057	281	1283240	34.2	44.359	0.949668	0.00192825	d__Bacteria;p__Actinobacteriota;c__Acidimicrobiia;o__Actinomarinales;f__Actinomarinaceae;g__Actinomarina;s__
Sept-bin.6	8315	334	1777983	61.8	79.6654	0.27027	0.003	d__Bacteria;p__Actinobacteriota;c__Actinomycetia;o__Nanopelagicales;f__Candidatus_Nanopelagicaceae;g__Candidatus_Nanopelagicus
Sept-bin.7	7304	413	1814934	40.2	79.0995	2.44224	0.0053609	d__Bacteria;p__Bacteroidota;c__Bacteroidia;o__Flavobacteriales;f__Flavobacteriaceae;g__Polaribacter
Sept-bin.8	2890	531	1352108	37.5	43.1034	6.89655	0.00041	d__Bacteria;p__Bacteroidota;c__Bacteroidia;o__Flavobacteriales;f__Flavobacteriaceae;
Sept-bin.9	2218	479	985843	45.4	51.6015	1.48257	0.000338383	d__Bacteria;p__Bacteroidota;c__Bacteroidia;o__Flavobacteriales;f__Schleiferiaceae;g__Schleifer
Sept-bin.10	2695	1055	2481122	43.5	68.2315	0.840643	0.0116276	d__Bacteria;p__Cyanobacteria;c__Cyanobacteriia;o__Cyanobacteriales;f__Microcystaceae;g__Microcystis;s__Microcystis aeruginosa_C
Sept-bin.11	2096	554	1098155	62.6	48.2014	1.70043	0.002519	d__Bacteria;p__Cyanobacteria;c__Cyanobacteriia;o__PCC-6307;f__Cyanobiaceae;g__Vulcanococcus;s__
Sept-bin.12	1501	368	573917	44.5	31.144	2.86561	NA	d__Bacteria;p__Proteobacteria;c__Alphaproteobacteria;o__Parvibaculales;f__RS24;g__;s__
Sept-bin.13	1590	356	565741	45.7	22.8213	3.44828	NA	d__Bacteria;p__Proteobacteria;c__Alphaproteobacteria;o__Pelagibacterales;f__;g__;s__
Sept-bin.14	1915	228	443644	34.5	21.1279	0	NA	d__Bacteria;p__Proteobacteria;c__Alphaproteobacteria;o__Pelagibacterales;f__Pelagibacteraceae;g__IMCC9063;s__
Sept-bin.15	2033	254	565013	30.6	46.9742	3.19824	0.0826133	d__Bacteria;p__Proteobacteria;c__Alphaproteobacteria;o__Pelagibacterales;f__Pelagibacteraceae;g__Pelagibacter;	s__Candidatus_Pelagibacter_sp._HIMB1321
Sept-bin.16	1768	542	954912	46.3	45.4085	0.0395257	NA	d__Bacteria;p__Proteobacteria;c__Alphaproteobacteria;o__Puniceispirillales;f__UBA1172;
Sept-bin.17	1755	531	919187	46.8	46.4942	0.993007	0.00023	d__Bacteria;p__Proteobacteria;c__Alphaproteobacteria;o__Rhodobacterales;f__Rhodobacteraceae;g__Yoonia
Sept-bin.18	1489	679	1022375	60.6	42.0858	2.14394	0.000765242	d__Bacteria;p__Proteobacteria;c__Alphaproteobacteria;o__Rhodobacterales;f__Rhodobacteraceae;g__Rhodobacter
Sept-bin.19	1380	792	1107706	30.1	39.3166	5.1612	NA	d__Bacteria;p__Proteobacteria;c__Alphaproteobacteria;o__Rhodobacterales;f__Rhodobacteraceae;
Sept-bin.20	1411	800	1150273	45	42.2734	2.12065	0.000123	d__Bacteria;p__Proteobacteria;c__Alphaproteobacteria;o__Rhodobacterales;f__Rhodobacteraceae;g__Planktomarina;s__Planktomarina temperata
Sept-bin.21	1461	557	836182	45	42.7183	0.632434	0.0002123	d__Bacteria;p__Proteobacteria;c__Gammaproteobacteria;o__Burkholderiales;f__Burkholderiaceae;g__RFXW01;s__
Sept-bin.22	4336	239	858018	33.2	43.6005	8.62185	NA	d__Bacteria;p__Proteobacteria;c__Gammaproteobacteria;o__Burkholderiales;f__Methylophilaceae;
Sept-bin.23	2352	1281	2801286	50	82.294	7.20535	NA	d__Bacteria;p__Proteobacteria;c__Gammaproteobacteria;o__Pseudomonadales;f__Litoricolaceae;g__HIMB30;s__
Sept-bin.24	2592	1756	1726108	53	55.5232	0.0617284	0.000341	d__Bacteria;p__Proteobacteria;c__Gammaproteobacteria;o__Pseudomonadales;f__Pseudohongiellaceae;g__OM182;s__
Sept-bin.25	3002	1436	5113881	53.1	85.6812	3.90745	4.18822e-05	d__Bacteria;p__Firmicutes;c__Bacilli;o__Bacillales;f__Bacillaceae;g__Bacillus;s__Bacillus cereus

## Sheet: Table S6 
Table S6 General information of sequenced strains and MAGs collected from municipal wastewater
Collection time	Type	Strain	Species	Key virulence genes*	beta-lactam	Aminoglycoside	fluoroquinolone	folate pathway antagonist	fosfomycin	phenicol	macrolide	tetracycline	rifamycin	Quaternary ammonium compounds
August	Isolate	AF11	Aeromonas hydrophila	+	-	-	-	-	-	-	-	-	-	-
August	MAG	Aug-Dbin.7	Aeromonas hydrophila	+	-	-	-	-	-	-	-	-	-	-
September	Isolate	Sm	Bacillus cereus	+	-	-	-	-	fosB1	-	-	-	-	-
September	MAG	Sept-bin.27	Bacillus cereus	+	-	-	-	-	-	-	-	-	-	-
August	Isolate	SMSJ2	Salmonella enterica	+	-	aac(6')-laa	-	-	-	-	-	-	-	-
August	MAG	Aug-Dbin.36	Salmonella	+	-	aac(6')-laa	-	-	-	-	-	-	-	-
July	Isolate	BY63	E.coli	+	blaTEM-1B	aph(6)-Id/ aph(3'')-Ib	-	-	-	-	mdf(A)	tet(B)/mdf(A)	mdf(A)	-
August	Isolate	BY68	E.coli	+	blaKPC-2/blaTEM-1B/blaCARB-2	rmtB	-	-	fosA3	catA2	-	-	-	-
May	Isolate	PA1	Pseudomonas_aeruginosa	+	-	-	-	-	-	-	-	-	-	-
May	MAG	May-Dbin.53	Pseudomonas_aeruginosa	+	-	-	-	-	-	-	-	-	-	-
June	Isolate	PA10	Pseudomonas_aeruginosa	+	-	-	-	-	-	-	-	-	-	-
June	Isolate	CF35	Citrobacter freundii	+	blaCMY-48	-	-	-	-	-	-	-	-	-
July	Isolate	NM2	Klebsiella pneumoniae	+	blaOKP-B-15	-	-	-	fosA	OqxA/OqxB	-	-	-	-
August	Isolate	WH2	Klebsiella pneumoniae	+	blaSHV-145	-	-	-	fosA	OqxA /OqxB	-	-	-	-
August	MAG	Aug-Dbin.31	Klebsiella pneumoniae	+	blaSHV-145	-	-	-	fosA	OqxA /OqxB	-	-	-	-
August	Isolate	BY108	Klebsiella quasipneumoniae	+	blaOKP-B-2	-	-	-	fosA	OqxA /OqxB	-	-	-	-
August	MAG	Aug-Dbin.29	Klebsiella quasipneumoniae	+	blaOKP-B-2	-	-	-	fosA	OqxA /OqxB	-	-	-	-
July	Isolate	BY100	Enterobacter cloacae	+	blaACT-9	-	-	-	fosA	-	-	-	-	-
August	Isolate	CZ	Enterobacter cloacae	+	blaACT-16	-	-	-	fosA	-	-	-	-	-
September	Isolate	BJ	Enterobacter cloacae	+	blaLAP-2/blaACT-16	aph(3'')-Ib / aph(6)-Id	qnrS1	-	fosA	-	-	tet(C)	-	-
May	Isolate	BY15	Vibrio cholerae	-	-	-	qnrVC5	-	-	catB9	-	-	-	-
May	MAG	May-Dbin.54	Vibrio cholerae	-	-	-	qnrVC5	-	-	catB9	-	-	-	-
August	Isolate	BY80	Vibrio cholerae	-	blaCTX-M-14	aph(3")-lb/aph(6)-ld	qnrVC5	sul2/dfrA31	-	catB9	-	-	-	-
August	MAG	Aug-Dbin.33	Vibrio cholerae	-	-	-	qnrVC5	-	-	catB9	-	-	-	-
July	Isolate	DS11	Vibrio parahaemolyticus	+	blaCARB-24	-	-	sul1/dfrA27	-	-	aadA16	tet(B)/tet(E)	ARR-3	-
July	MAG	Jul-Dbin.25	Vibrio parahaemolyticus	+	blaCARB-24	-	-	sul1/dfrA27	-	-	aadA16	tet(B)/tet(E)	ARR-3	-
July	Isolate	BY5	Vibrio parahaemolyticus	+	-	-
August	Isolate	BY301	Vibrio parahaemolyticus	+	blaCARB-33	-	-	-	-	-	-	-	-	-
August	MAG	Aug-Dbin.30	Vibrio parahaemolyticus	+	blaCARB-31	-	-	-	-	-	-	-	-	-
August	MAG	Aug-Dbin.18	Vibrio parahaemolyticus	+	blaCARB-31	-	-	-	-	-	-	-	-	-
August	Isolate	BY61	Proteus mirabilis	+	blaOXA-55	aph(6)-Id/ aph(3'')-Ib	qnrA7	sul2	-	floR	-	tet(A)	-	-
August	MAG	Aug-Dbin.35	Proteus	-	blaOXA-55	aph(6)-Id/ aph(3'')-Ib	qnrA7	sul2	-	floR	-	tet(A)	-
July	Isolate	BY200	Enterococcus faecalis	+	-	aph(3')-III	-	dfrG	-	-	erm(B)	tet(L)/tet(M)	-	-
July	Isolate	Y3	Enterococcus faecium	+	-	aac(6')-Ii	-	dfrG	-	-	msr(C)	tet(M)/tet(L)	-	-
July	MAG	Jul-Dbin.34	Enterococcus faecium	+
July	Isolate	Y4	Enterococcus faecalis	+	-	str	-	-	-	-	erm(B)	tet(L)/tet(M)	-	-
July	Isolate	AJ4	Acinetobacter johnsonii	+	blaOXA-212	-	-	-	-	-	-	-	-	-
July	MAG	Jul-Dbin.11	Acinetobacter junii	+	-	-	-	-	-	-	-	-	-	-
May	Isolate	AJ14	Acinetobacter junii	+	-	-	-	-	-	-	-	-	-	-
May	MAG	May-Dbin.52	Acinetobacter junii	+	-	-	-	-	-	-	-	-	-	-
June	Isolate	AJ23	Acinetobacter junii	+	-	-	-	-	-	-	-	-	-	-
June	MAG	Jun-Dbin.22	Acinetobacter junii	+	-	-	-	-	-	-	-	-	-	-
August	Isolate	AH3	Acinetobacter junii	+	-	-	-	-	-	-	-	-	-	-
September	Isolate	AH7	Acinetobacter haemolyticus	+	-	-	-	-	-	-	-	-	-	-
July	Isolate	BY28	Acinetobacter baumannii	+	blaOXA-23	aph(3'')-Ib/aph(6)-Id	-	sul2	-	-	-	tet(B)	-	-
July	MAG	Jul-Dbin.1	Acinetobacter baumannii	+	blaOXA-23	aph(3'')-Ib/aph(6)-Id	-	sul2	-	-	-	tet(B)	-	-
July	MAG	Jul-Dbin.33	Acinetobacter baumannii	+	blaOXA-23	aph(3'')-Ib/aph(6)-Id	-	sul2	-	-	-	tet(B)	-	-
*Key virulence genes referred to Table S4 from Fu et al. (2022)

## Sheet: ModelRiskDSN
DSN Files Count:	0
